# Supplementary material for: Genome-Wide Analyses for Osteosarcoma in Leonberger Dogs Reveal the CDKN2A/B Gene Locus as a Major Risk Locus
Source: Genes (Basel). 2021 Dec 9;12(12):1964. doi: 10.3390/genes12121964 (PMC8700858; doi:10.3390/genes12121964)
Supplement: Supplementary file 1 [file genes-12-01964-s001.zip]

Archive with 3 entries (3 files):
- Figure S1.pdf
- TableS1.xlsx
- TableS2.xlsx
